# Supplementary material for: The life history theory of the Lord of the Rings: a randomized controlled trial of using fact versus fiction to teach life history theory
Source: Evolution (N Y). 2022 Feb 16;15(1):2. doi: 10.1186/s12052-022-00160-8 (PMC8850221; doi:10.1186/s12052-022-00160-8)
Supplement: Supplementary file 5 — Additional file 5: Table S1. Results of non-parametric Wilcoxon matched-pairs signed rank tests of survey questions show the same statistically significant results as the T-tests. [file 12052_2022_160_MOESM5_ESM.xlsx]

## Sheet: Sheet1
	Fun	Undersandable	Engaging	Memorable	Helpful in learning	Helpful in exam	Interesting	Familiar with LotR	like LtoR
Wilcoxon matched-pairs signed rank test
P value	<0.0001	0.0019	<0.0001	<0.0001	<0.0001	0.0002	0.0012	0.3514	0.7956
Exact or approximate P value?	Exact	Exact	Exact	Exact	Exact	Exact	Exact	Exact	Exact
P value summary	****	**	****	****	****	***	**	ns	ns
Significantly different (P < 0.05)?	Yes	Yes	Yes	Yes	Yes	Yes	Yes	No	No
One- or two-tailed P value?	Two-tailed	Two-tailed	Two-tailed	Two-tailed	Two-tailed	Two-tailed	Two-tailed	Two-tailed	Two-tailed
Sum of positive, negative ranks	3870 , -595.0	293.0 , -58.00	3032 , -884.5	4393 , -360.5	2225 , -701.5	2715 , -1026	2541 , -1114	1817 , -2279	2118 , -2253
Sum of signed ranks (W)	3275	235	2147	4032	1523	1689	1427	-462	-135
Number of pairs	114	36	114	114	114	114	114	114	114
Number of ties (ignored)	20	10	26	17	38	28	29	24	21
