# Supplementary material for: The life history theory of the Lord of the Rings: a randomized controlled trial of using fact versus fiction to teach life history theory
Source: Evolution (N Y). 2022 Feb 16;15(1):2. doi: 10.1186/s12052-022-00160-8 (PMC8850221; doi:10.1186/s12052-022-00160-8)
Supplement: Supplementary file 7 — Additional file 7: Table S3. Mean values of Likert scale responses for the reader survey. [file 12052_2022_160_MOESM7_ESM.xls]

## Sheet: Table S3
Questions				Mean of Fiction condition	Mean of Fact condition	T-test
						p value
The article was fun.				4.1	3.1	1.5E-15
The article was clear and understandable.				4.1	3.6	1.1e-05
The article was engaging.				4	3.3	3.1E-08
The article was memorable.				4.1	2.9	1.4E-21
The article was helpful in learning life history theory.				4.1	3.4	1.71E-06
The article helped me answer the life history questions on the exam.				3.5	2.9	7.2E-06
The article made me interested in the topic of life history.				3.6	3.1	0.00073
I am familiar with Lord of the Rings stories.				3.1	3.3	0.31
I like the Lord of the Rings stories.				3.5	3.6	0.80
